# Supplementary material for: Predictive Mortality and Gastric Cancer Risk Using Clinical and Socio-Economic Data: A Nationwide Multicenter Cohort Study
Source: Cancers (Basel). 2024 Dec 25;17(1):30. doi: 10.3390/cancers17010030 (PMC11718814; doi:10.3390/cancers17010030)
Supplement: Supplementary file 1 [file cancers-17-00030-s001.zip]

Archive with 2 entries (2 files):
- Supplementary Tables.pdf
- Supplementary_figures.pdf
